# Supplementary material for: Unveiling Vibrational Couplings in Model Peptides in Solution by a Theoretical Approach
Source: Molecules. 2025 Jul 4;30(13):2854. doi: 10.3390/molecules30132854 (PMC12251535; doi:10.3390/molecules30132854)
Supplement: Supplementary file 1 [file molecules-30-02854-s001.zip]

Archive with 1 entries (1 files):
- molecules-3675290-supplementary.pdf
